# Supplementary material for: Allele-Specific Disruption of a Common STAT3 Autosomal Dominant Allele Is Not Sufficient to Restore Downstream Signaling in Patient-Derived T Cells
Source: Genes (Basel). 2022 Oct 20;13(10):1912. doi: 10.3390/genes13101912 (PMC9601366; doi:10.3390/genes13101912)
Supplement: Supplementary file 1 [file genes-13-01912-s001.zip]

Archive with 1 entries (1 files):
- genes-1914043-supplementary.pdf
